# Supplementary material for: Supervised Myoelectrical Hand Gesture Recognition in Post-Acute Stroke Patients with Upper Limb Paresis on Affected and Non-Affected Sides
Source: Sensors (Basel). 2022 Nov 11;22(22):8733. doi: 10.3390/s22228733 (PMC9692557; doi:10.3390/s22228733)
Supplement: Supplementary file 1 [file sensors-22-08733-s001.zip]

Archive with 1 entries (1 files):
- sensors-1947155-supplementary.pdf
